# Supplementary material for: Molecular and Pathologic Characterization of YAP1-Expressing Small Cell Lung Cancer Cell Lines Leads to Reclassification as SMARCA4-Deficient Malignancies
Source: Clin Cancer Res. 2023 Dec 7;30(9):1846–58. doi: 10.1158/1078-0432.CCR-23-2360 (PMC11061608; doi:10.1158/1078-0432.CCR-23-2360)
Supplement: Supplementary Table S1 — Immunohistochemistry antibodies, protocols and evaluation criteria. [file ccr-23-2360_supplementary_table_s1_suppst1.xlsx]

## Sheet: S.Table 1
Supplementary Table S1: Immunohistochemistry antibodies, protocols and evaluation criteria
Antibody	Clone	Manufacturer	Platform	Antigen Retrieval	Primary antibody incubation	Detection	Dilution	Evaluation Criteria	Additional Notes
SMARCA4 (BRG1)	EPNCIR111A	Abcam	Roche Ventana BenchMark ULTRA IHC/ISH platform	ULTRA CC1, 32' at 100°C	32' at 36°C	OptiView DAB IHC	1:100	Nuclear staining considered as positive (retained) or negative (lost) if absent staining or a severe global reduction, as described by Rekhtman et al and Yoshida et al (References 1&2)	Some non-specific staining in background mouse tissue
CD56	Polyclonal	Chemicon	Dako Omnis	Low pH, 30'	60' at 32°C	Dako Envision Flex	1:100	Membranous staining considered positive reactivity. H-score calculated using method described in Baine et al (Reference 3)*
Synaptophysin	YE269	Abcam	Dako Omnis	High pH, 30'	60' at 32°C	Dako Envision Flex	1:800	Cytoplasmic staining considered positive reactivity. H-score calculated using method described in Baine et al (Reference 3)*
INSM1	A-8	Santa Cruz	Roche Ventana BenchMark ULTRA IHC/ISH platform	ULTRA CC1, 56' at 100°C	52' at 36°C	OptiView DAB IHC (Amplification kit 4)	1:200	Nuclear staining considered positive reactivity. H-score calculated using method described in Baine et al (Reference 3)*	Some non-specific staining in background mouse tissue
TTF1	SPT24	Novocastra (Leica Biosystems)	Roche Ventana BenchMark ULTRA IHC/ISH platform	ULTRA CC1, 40' at 100°C	32' at 36°C	OptiView DAB IHC	1:150	Nuclear staining considered positive reactivity.	Some non-specific staining in background mouse tissue
P40	BC28	Biocare Medical	Roche Ventana BenchMark ULTRA IHC/ISH platform	ULTRA CC1, 40' at 100°C	32' at 36°C	OptiView DAB IHC	1:50	Nuclear staining considered positive reactivity.	Some non-specific staining in background mouse tissue
	BC28 (see Note 4)	Roche Ventana	Roche Ventana BenchMark ULTRA IHC/ISH platform	ULTRA CC1, 64' at 100°C	32' at 36°C	OptiView DAB IHC	Predilute (Ready to use)
RB1	4H1	Cell Signaling Technology	Roche Ventana BenchMark ULTRA IHC/ISH platform	ULTRA CC1, 32' at 100°C	32' at 36°C	OptiView DAB IHC	1:800	Nuclear staining considered positive reactivity.	Some non-specific staining in background mouse tissue
Wide-spectrum cytokeratin (ab9377)	Polyclonal	Abcam	Dako Omnis	High pH, 30'	60' at 32°C	Dako Envision Flex	1:200	Cytoplasmic and membranous staining considered positive reactivity.
YAP1	D8H1X	Cell Signaling Technology	Leica Bond	High pH, 20'	30' at room temperature	BOND Polymer Refine Detection	1:350
SMARCA2 (BRM)	D9E8B	Cell Signaling Technology	Leica Bond	High pH, 20'	30' at room temperature	BOND Polymer Refine Detection	1:800
Claudin 4 (ab53156)	Polyclonal	Abcam	Leica Bond	High pH, 20'	30' at room temperature	BOND Polymer Refine Detection	1:100
Notes:
1. Roche Ventana OptiView DAB IHC Detection Kit (cat# 06396500001)
2. Roche Ventana OptiView Amplification Kit (cat # 06396518001)
3. ULTRA CC1 = Roche Ventana Ultra cell conditioning solution 1 (cat# 05424569001)
4. SBC5, H661 and H1581 xenografts were stained with P40 using this antibody.
References
1. Yoshida A, Kobayashi E, Kubo T, et al. Clinicopathological and molecular characterization of SMARCA4-deficient thoracic sarcomas with comparison to potentially related entities. Mod Pathol 2017;30:797-809.
2. Rekhtman N, Montecalvo J, Chang JC, et al. SMARCA4-Deficient Thoracic Sarcomatoid Tumors Represent Primarily Smoking-Related Undifferentiated Carcinomas Rather Than Primary Thoracic Sarcomas. Journal of Thoracic Oncology. 2020;15(2):231-247.
3. Baine MK, Hsieh MS, Lai WV, et al. Small Cell Lung Carcinoma Subtypes Defined by ASCL1, NEUROD1, POU2F3 and YAP1: Comprehensive Immunohistochemical and Histopathologic Characterization. Journal of Thoracic Oncology. 2020;15(12):1823-1835
*Expression of markers was scored according to the percent of positive cells (1-100%) and intensity of labeling (1 = weak, 2 = moderate, 3 = strong).
*For neuroendocrine markers a histoscore (H-score) was calculated by multiplying the percent positive cells by the intensity score.
*This yielded a range of H-scores from 0-300, with a score over 50 considered high (Reference 3)
