# Supplementary material for: Molecular and Pathologic Characterization of YAP1-Expressing Small Cell Lung Cancer Cell Lines Leads to Reclassification as SMARCA4-Deficient Malignancies
Source: Clin Cancer Res. 2023 Dec 7;30(9):1846–58. doi: 10.1158/1078-0432.CCR-23-2360 (PMC11061608; doi:10.1158/1078-0432.CCR-23-2360)
Supplement: Supplementary Table S2 — Immunohistochemistry scoring table. [file ccr-23-2360_supplementary_table_s2_suppst2.xlsx]

## Sheet: S.Table 2
Supplementary Table S2: Immunohistochemistry scoring table
Cell Line*	Slide No.	CD56	Synaptophysin	INSM1	P40	SMARCA4 IHC	Extra IHC for SMARCA4 negative cases
DMS114	1	1+, <5%	3+, 100 %	0	0	Negative	Pan-cytokeratin 2+, 50%; TTF-1 negative
H1341	2	2+, 50%	3+, 100 %	0	0	Retained
H2227	3	3+, 100 %	3+, 100 %	2+, 30%	0	Retained
H2171	4	2+, 40 %	3+, 100 %	3+, 70%	0	Retained
H1048	5	3+, 100 %	3+, 50%	3+, 30%	0	Retained
H211	6	3+, 100 %	0	0	0	Retained
SW1271	7	0	1+, 20%	0	0	Negative	Pan-cytokeratin negative; TTF-1 negative
H841	8	1+, <5%	3+, 80%	0	0	Negative	Pan-cytokeratin 1+, 50%; TTF-1 negative
H69	9	3+, 100 %	3+, 100 %	3+, 90%	0	Retained
H146	10	3+, 100 %	3+, 100 %	3+, 50%	0	Retained
H1092	11	3+, 100 %	3+, 100 %	3+, 90%	0	Retained
H82	12	2+, 10%	3+, 100 %	3+, <5%	0	Retained
H1694	13	3+, 100 %	3+, 100 %	3+, 20%	0	Retained
H446	14	3+, 80 %	3+, 100 %	3+, 80%	0	Retained
H526	15	2+, 70%	3+, 100 %	3+, 10%	0	Retained
H196	16	1+, 20%	1+, 50%	Inconclusive	0	Retained
* This column was not included in the table given to pathologists
