# Supplementary material for: Molecular and Pathologic Characterization of YAP1-Expressing Small Cell Lung Cancer Cell Lines Leads to Reclassification as SMARCA4-Deficient Malignancies
Source: Clin Cancer Res. 2023 Dec 7;30(9):1846–58. doi: 10.1158/1078-0432.CCR-23-2360 (PMC11061608; doi:10.1158/1078-0432.CCR-23-2360)
Supplement: Supplementary Table S3 — Clinical profiles and immunohistochemistry of SMARCA4-UT patients. [file ccr-23-2360_supplementary_table_s3_suppst3.xlsx]

## Sheet: S.Table 3
Supplementary Table S3: Clinical profiles and immunohistochemistry of SMARCA4-UT patients
Case	Sex	Age at Diagnosis	Cytokeratins					TTF-1	P40	SOX10	CD56	CD34	SALL4	SMARCA4
			AE1/AE3	CK8/18	CK7	CK20	CK5/6
1	Not available	Not available	Negative	Negative	nd	nd	Negative	Negative	Negative	Negative	Negative	Patchy	Negative	Loss (Negative)
2	Not available	Not available	Focal	nd	Focal	Focal	nd	Negative	Negative	Negative	Negative	Focal	Weak	Loss (Negative)
3	Not available	Not available	Focal	Focal	Focal	Focal	nd	Focal	Negative	Negative	Negative	nd	Patchy	Loss (Negative)
4	M	68	Negative	Negative	Negative	Negative	nd	Negative	Negative	Negative	Negative	nd	nd	Loss (Negative)
5	M	76	Negative	Negative	Negative	Negative	Negative	focal	Negative	Negative	Negative	Negative	nd	Loss (Negative)
6	M	75	Negative	Negative	Negative	Negative	Negative	focal	Negative	Negative	Negative	Negative	Negative	Loss (Negative)
Abbreviations: M, male; nd, not done.
