# Supplementary material for: Molecular and Pathologic Characterization of YAP1-Expressing Small Cell Lung Cancer Cell Lines Leads to Reclassification as SMARCA4-Deficient Malignancies
Source: Clin Cancer Res. 2023 Dec 7;30(9):1846–58. doi: 10.1158/1078-0432.CCR-23-2360 (PMC11061608; doi:10.1158/1078-0432.CCR-23-2360)
Supplement: Supplementary Table S4 — Comparison of sequencing data between CCLE and UTSW. [file ccr-23-2360_supplementary_table_s4_suppst4.xlsx]

## Sheet: S.Table 4
Supplementary Table S4: Comparison of sequencing data between CCLE and UTSW
				mRNA (log FPKM) using CCLE RNA-seq							mRNA (log FPKM) using UTSW RNA-seq
Name	Subtype assignment (based on highest TF expression using CCLE RNA-seq)	Subtype assignment (based on highest TF expression using UTSW RNA-seq)	RNA-based signature analysis (Ref 1)	ASCL1	NEUROD1	POU2F3	YAP1	RB1	SMARCA4	TP53	ASCL1	NEUROD1	POU2F3	YAP1	RB1	SMARCA4	TP53	CCLE SMARCA4	UTSW SMARCA4	CCLE TP53	UTSW TP53	CCLE RB1	UTSW RB1	Tumour or cell line	Source
COLO-668	SCLC-A	NA	SCLC	8.67398	2.65306	0.0426443	0.389567	4.83592	6.38474	5.20242	NA	NA	NA	NA	NA	NA	NA	WT	NA	MUT	NA	MUT	NA	Cell line	CCLE
COR-L47	SCLC-A	NA	SCLC	9.30754	0.0143553	0.333424	0.367371	3.19061	7.18933	2.93357	NA	NA	NA	NA	NA	NA	NA	WT	NA	MUT	NA	MUT	NA	Cell line	CCLE
COR-L88	SCLC-A	NA	SCLC	9.76497	1.63691	0.226509	0.516015	4.50144	7.14303	5.67807	NA	NA	NA	NA	NA	NA	NA	WT	NA	MUT	NA	MUT	NA	Cell line	CCLE
COR-L95	SCLC-A	NA	SCLC	9.83744	0.214125	0.0565835	0.411426	4.20085	6.93593	4.37226	NA	NA	NA	NA	NA	NA	NA	WT	NA	MUT	NA	MUT	NA	Cell line	CCLE
DMS-153	SCLC-A	SCLC-A	SCLC	9.51314	2.9222	0.505891	0.575312	3.01078	7.39335	5.32769	8.885	3.66	0.257	0.427	2.173	7.001	4.776	WT	WT	MUT	MUT	MUT	MUT	Cell line	CCLE
DMS-454	SCLC-A	NA	SCLC	10.617	1.55582	0.0426443	2.54844	1.29278	6.22497	4.34483	NA	NA	NA	NA	NA	NA	NA	WT	NA	MUT	NA	WT	NA	Cell line	CCLE
DMS-53	SCLC-A	NA	SCLC	9.93515	5.3302	0.0426443	2.24793	4.14893	6.46728	5.76421	NA	NA	NA	NA	NA	NA	NA	MUT	NA	MUT	NA	WT	NA	Cell line	CCLE
DMS-79	SCLC-A	SCLC-A	SCLC	9.05577	2.87578	0.9855	0.378512	2.774	8.23429	5.71205	9.532	0.915	0.35	0.063	1.62	6.757	4.5	WT	WT	MUT	MUT	MUT	MUT	Cell line	CCLE
NCI-H1092	SCLC-A	SCLC-A	SCLC	8.42932	3.19535	0.111031	0.111031	4.53978	7.74456	4.55827	8.67	4.5	0.728	0.093	4.522	6.695	2.73	MUT	[c.2351G>A; p.G784E; 55(0.632); MS; likely som]	MUT	WT	WT	WT	Cell line	CCLE
NCI-H1105	SCLC-A	SCLC-A	SCLC	9.70764	0.389567	0.400538	0.201634	5.33878	7.72281	7.40259	9.12	0.085	0.148	0.259	5.005	6.576	7.444	WT	NA	MUT	NA	MUT	NA	Cell line	CCLE
NCI-H1184	SCLC-A	SCLC-A	SCLC	9.0855	2.14405	0.0565835	2.9542	5.79675	7.68748	6.68328	8.354	3.635	0.169	4.804	7.004	7.107	6.136	WT	WT	MUT	MUT	MUT	MUT	Cell line	CCLE
NCI-H1436	SCLC-A	SCLC-A	SCLC	8.7706	0.176323	0.226509	0.263034	4.56803	7.49601	6.87725	8.188	0	0.122	0.152	4.395	7.256	6.64	WT	WT	MUT	MUT	WT	WT	Cell line	CCLE
NCI-H146	SCLC-A	SCLC-A	SCLC	8.87098	0.367371	0.124328	0.0565835	2.51854	8.24755	3.99458	8.887	0.249	0.339	0.001	3.339	6.876	3.9	WT	WT	MUT	MUT	MUT	MUT	Cell line	CCLE
NCI-H1618	SCLC-A	SCLC-A	SCLC	8.31701	0.536053	0.659925	2.17632	3.66562	8.19928	6.19948	9.084	0.102	0.118	0.461	2.311	6.943	5.39	WT	NA	MUT	NA	MUT	NA	Cell line	CCLE
NCI-H1836	SCLC-A	SCLC-A	SCLC	9.32053	2.0321	0.263034	0.298658	2.17313	7.94099	6.66803	9.196	3.374	0.204	0.024	2.254	7.317	6.36	WT	WT	MUT	MUT	WT	HD	Cell line	CCLE
NCI-H1876	SCLC-A	SCLC-A	SCLC	7.76527	0.887525	2.66676	3.4957	4.11437	7.26585	6.70833	8.372	0.66	0.334	0.813	3.546	6.987	6.202	WT	WT	MUT	MUT	MUT	MUT	Cell line	CCLE
NCI-H1930	SCLC-A	SCLC-A	SCLC	8.81823	0.286881	0.163499	0.895303	1.79494	7.46001	5.62819	7.543	0.226	0.041	0.514	1.948	7.033	5.646	MUT	[c.3476G>T; p.G1159V; 285(1); MS; unpaired]	MUT	MUT	MUT	MUT	Cell line	CCLE
NCI-H1963	SCLC-A	SCLC-A	SCLC	8.20867	0.505891	0.378512	0.659925	3.06005	7.79455	6.36807	7.412	0.043	0	0.358	2.86	7.085	6.338	WT	WT	MUT	MUT	MUT	MUT	Cell line	CCLE
NCI-H2029	SCLC-A	SCLC-A	SCLC	9.87856	0.62293	0.678072	0.124328	2.88947	7.46557	5.26454	9.095	2.844	0.73	1.034	2.801	6.727	6.102	WT	WT	MUT	MUT	MUT	MUT	Cell line	CCLE
NCI-H2081	SCLC-A	SCLC-A	SCLC	9.48551	3.91073	0.526069	0.807355	1.98914	7.71342	3.14893	9.407	4.605	0	0.824	2.55	6.736	0.328	WT	WT	WT	WT	MUT	MUT	Cell line	CCLE
NCI-H209	SCLC-A	SCLC-A	SCLC	8.75989	2.26604	0.124328	0.201634	5.374	7.66235	4.29793	8.194	0.765	0.106	0.386	5.071	6.993	1.899	WT	WT	MUT	MUT	MUT	MUT	Cell line	CCLE
NCI-H2196	SCLC-A	SCLC-A	SCLC	9.3996	0.214125	0.15056	0.189034	3.96809	7.06544	5.30268	8.549	0.46	0.105	0.162	4.574	5.983	4.896	WT	WT	MUT	MUT	MUT	MUT	Cell line	CCLE
NCI-H510	SCLC-A	SCLC-A	SCLC	9.34685	1.03562	0.344828	0.15056	1.03562	7.65048	5.8711	7.605	1.203	0.597	0.335	0.634	7.253	6.181	WT	WT	MUT	MUT	MUT	MUT	Cell line	CCLE
NCI-H69	SCLC-A	SCLC-A	SCLC	6.44874	1.93734	0.176323	0.189034	2.74631	7.72014	3.13914	7.239	2.918	0.371	0	3.509	6.841	1.617	WT	WT	MUT	MUT	MUT	MUT	Cell line	CCLE
NCI-H889	SCLC-A	SCLC-A	SCLC	9.05409	0	0	2.39232	2.87184	7.47054	4.98413	8.663	0.068	0	0.036	3.028	6.484	5.185	WT	WT	MUT	MUT	WT	WT	Cell line	CCLE
SHP-77	SCLC-A	SCLC-A	SCLC	9.13402	0	0	0.238787	1.75702	7.15289	6.37469	8.456	1.486	0	0.27	1.995	5.844	6.02	WT	WT	MUT	MUT	WT	WT	Cell line	CCLE
NCI-H2066	SCLC-A	NA	Adenocarcinoma	NA	NA	NA	NA	NA	NA	NA	3.174	3.078	0	5.591	1.797	6.729	7.203	Structural variant	NA	MUT	NA	WT	NA	Cell line	CCLE
COR-L24	SCLC-N	NA	SCLC	0.847997	7.981	0.389567	0.62293	4.64328	7.18606	5.18903	NA	NA	NA	NA	NA	NA	NA	WT	NA	MUT	NA	MUT	NA	Cell line	CCLE
COR-L279	SCLC-N	NA	SCLC	6.73998	9.06894	0.344828	0.575312	1.848	8.10066	6.41244	NA	NA	NA	NA	NA	NA	NA	WT	NA	MUT	NA	WT	NA	Cell line	CCLE
DMS-273	SCLC-N	NA	SCLC	0.62293	7.87474	0	0.250962	4.35473	7.17981	5.34979	NA	NA	NA	NA	NA	NA	NA	WT	NA	MUT	NA	MUT	NA	Cell line	CCLE
HCC-33	SCLC-N	SCLC-N	SCLC	0.659925	4.22342	0.0143553	0.641546	3.21878	6.97705	6.77281	1.245	3.638	0	0.208	1.609	6.986	6.802	WT	WT	MUT	MUT	MUT	MUT	Cell line	CCLE
NCI-H1694	SCLC-N	SCLC-N	SCLC	1.15704	8.95367	0.163499	0.163499	5.18507	7.69752	6.58676	2.214	8.4	0.151	0.001	4.656	6.291	5.668	WT	WT	MUT	MUT	MUT	MUT	Cell line	CCLE
NCI-H2171	SCLC-N	SCLC-N	SCLC	3.81455	8.16355	0.970854	0.250962	2.32481	7.99543	4.53605	1.759	7.801	0.761	0.047	1.934	7.645	3.053	WT	WT	MUT	MUT	MUT	MUT	Cell line	CCLE
NCI-H2227	SCLC-N	SCLC-A	SCLC	4.30889	4.44294	0.124328	0.15056	2.3505	7.0433	6.54659	5.841	3.439	0.418	0	1.725	6.661	5.622	WT	WT	MUT	MUT	MUT	MUT	Cell line	CCLE
NCI-H446	SCLC-N	SCLC-N	SCLC	0.0285692	7.51436	0.0703893	0.15056	4.01167	6.88643	5.91049	0	7.876	0.021	0.096	5.545	6.671	6.236	MUT	[c.1867G>T; p.E623*; 21(0.3); NS; likely som]	MUT	MUT	MUT	WT	Cell line	CCLE
NCI-H524	SCLC-N	SCLC-N	SCLC	0.782409	8.52337	0.176323	0.137504	1.74416	7.83327	4.74631	1.859	8.844	0.316	0.014	1.309	7.302	5.157	WT	WT	MUT	MUT	MUT	MUT	Cell line	CCLE
NCI-H82	SCLC-N	SCLC-N	SCLC	2.54597	7.50462	0.163499	0.201634	2.09761	7.40922	4.69988	1.928	5.77	0.086	5.067	1.972	6.354	3.772	WT	WT	MUT	WT (splice_region_variant&synonymous_variant; impact: LOW)	MUT	WT	Cell line	CCLE
SCLC-21H	SCLC-N	NA	SCLC	4.15785	7.58579	0.0703893	0.687061	1.95606	7.82915	5.01881	NA	NA	NA	NA	NA	NA	NA	WT	NA	MUT	NA	MUT	NA	Cell line	CCLE
COR-L311	SCLC-P	NA	SCLC	0.214125	0.31034	8.7225	0.422233	5.51412	7.3881	5.54597	NA	NA	NA	NA	NA	NA	NA	MUT	NA	MUT	NA	MUT	NA	Cell line	CCLE
NCI-H1048	SCLC-P	SCLC-P	SCLC	1	0.163499	8.09434	4.51349	1.83592	7.5735	5.68818	1.886	0	8.109	3.489	1.582	7.187	5.553	WT	WT	MUT	MUT	MUT	MUT	Cell line	CCLE
NCI-H211	SCLC-P	SCLC-P	SCLC	0.485427	0.124328	8.02862	1.02857	3.78031	7.71699	5.32265	0.968	0.151	8.28	3.303	4.038	7.059	5.357	WT	WT	MUT	MUT	WT	WT	Cell line	CCLE
NCI-H526	SCLC-P	SCLC-P	SCLC	0.565597	0.454176	9.56605	1.02148	3.66107	7.29149	5.58646	0.428	0.561	8.324	0.688	4.2	6.365	5.462	WT	WT	MUT	MUT	MUT	MUT	Cell line	CCLE
NCI-H1339	Not in CCLE	SCLC-A	SCLC	NA	NA	NA	NA	NA	NA	NA	8.51	0.131	3.321	2.789	2.339	6.566	2.97	NA	WT	NA	MUT	NA	WT	Cell line	UTSW
NCI-H157DM	SCLC-Y	NA	Squamous cell carcinoma	0	0.0143553	0.0976108	5.85649	4.83794	4.6153	3.78869	NA	NA	NA	NA	NA	NA	NA	MUT	NA	MUT	NA	WT	NA	Cell line	CCLE
DMS-114	SCLC-Y	NA	SCLC	0.545968	0.807355	0.0976108	5.27053	4.41278	4.28614	3.40327	NA	NA	NA	NA	NA	NA	NA	MUT	NA	MUT	NA	WT	NA	Cell line	CCLE
NCI-H1341	SCLC-Y	SCLC-Y	SCLC	0.526069	0.214125	0.903038	5.1102	5.74389	7.28734	5.84348	0.03	0	0.552	4.537	5.258	5.906	5.691	WT	NA	WT	NA	WT	NA	Cell line	CCLE
NCI-H196	SCLC-Y	SCLC-Y	SCLC	0.575312	0.250962	0.176323	5.71094	2.9222	6.70016	6.01614	0.088	0	0	4.533	1.375	5.352	6.144	WT	NA	MUT	NA	MUT	NA	Cell line	CCLE
NCI-H2286	SCLC-Y	NA	Adenocarcinoma	0.678072	0.163499	0.137504	6.47005	4.39643	7.39917	2.63691	0	0.056	0	7.026	5.092	6.485	1.66	MUT	[c.3404G>A; p.R1135Q; 86(1); MS; likely som]	MUT	MUT	WT	WT	Cell line	CCLE
NCI-H841	SCLC-Y	SCLC-Y	SCLC	0.0143553	0.0565835	0.0565835	6.15866	3.87184	4.14975	7.11645	0.028	0.023	0.001	6.971	5.421	2.374	7.505	MUT	[c.2800A>T; p.K934*; 34(1); NS; unpaired]	MUT	MUT	WT	WT	Cell line	CCLE
SBC-5	SCLC-Y	NA	SCLC	0.0565835	0.0143553	0	5.4489	3.91265	3.94392	5.25663	NA	NA	NA	NA	NA	NA	NA	MUT	NA	MUT	NA	WT	NA	Cell line	CCLE
SW-1271	SCLC-Y	NA	SCLC	0.163499	0.0143553	0	7.72383	4.80374	6.79142	6.81532	NA	NA	NA	NA	NA	NA	NA	MUT	NA	MUT	NA	WT	NA	Cell line	CCLE
			Pearson correlations with UTSW	0.979163	0.947615	0.978376	0.810334	0.871366	0.874699	0.915695
References
1. Girard L, Rodriguez-Canales J, Behrens C, et al. An Expression Signature as an Aid to the Histologic Classification of Non–Small Cell Lung Cancer. Clinical Cancer Research. 2016;22(19):4880-4889.
