# Supplementary material for: Molecular and Pathologic Characterization of YAP1-Expressing Small Cell Lung Cancer Cell Lines Leads to Reclassification as SMARCA4-Deficient Malignancies
Source: Clin Cancer Res. 2023 Dec 7;30(9):1846–58. doi: 10.1158/1078-0432.CCR-23-2360 (PMC11061608; doi:10.1158/1078-0432.CCR-23-2360)
Supplement: Supplementary Table S5 — CCLE cell lines used in Figure 4 and Supplementary Figure S6A. [file ccr-23-2360_supplementary_table_s5_suppst5.xlsx]

## Sheet: S. Table 5
Supplementary Table S5: CCLE cell lines used in Figure 4 and Supplementary Figure S6A
SMARCA4-UT cluster	SMARCA4 mutant NSCLC	SMARCA4 proficient NSCLC	SCLC-A,-N,-P
NCIH2077_LUNG	HCC1438_LUNG	NCIH810_LUNG	NCIH1048_LUNG
NCIH1581_LUNG	HCC1359_LUNG	NCIH1155_LUNG	NCIH1876_LUNG
NCIH841_LUNG	A549_LUNG	HCC1833_LUNG	NCIH1184_LUNG
NCIH522_LUNG	NCIH2023_LUNG	NCIH1385_LUNG	DMS454_LUNG
SBC5_LUNG	NCIH1693_LUNG	NCIH2106_LUNG	NCIH889_LUNG
DMS114_LUNG	NCIH2077_LUNG	NCIH854_LUNG	NCIH2066_LUNG
NCIH661_LUNG	HCC515_LUNG	NCIH727_LUNG	DMS53_LUNG
	NCIH1793_LUNG	LK2_LUNG	NCIH1618_LUNG
	EKVX_LUNG	NCIH520_LUNG	NCIH526_LUNG
	NCIH1568_LUNG	NCIH1755_LUNG	NCIH211_LUNG
	NCIH1573_LUNG	LC1F_LUNG	SCLC21H_LUNG
	NCIH23_LUNG	COLO699_LUNG	NCIH1930_LUNG
	HCC2108_LUNG	HARA_LUNG	CORL88_LUNG
	NCIH1819_LUNG	KNS62_LUNG	NCIH1963_LUNG
	NCIH2085_LUNG	NCIH2170_LUNG	NCIH2081_LUNG
	HCC366_LUNG	NCIH1437_LUNG	SCLC22H_LUNG
	HCC1195_LUNG	NCIH1651_LUNG	CORL24_LUNG
	HCC15_LUNG	HCC2429_LUNG	CORL279_LUNG
	RERFLCAI_LUNG	MORCPR_LUNG	DMS153_LUNG
	NCIH838_LUNG	NCIH1666_LUNG	HCC33_LUNG
	NCIH1703_LUNG	NCIH1734_LUNG	COLO668_LUNG
	NCIH2126_LUNG	NCIH2291_LUNG	CORL47_LUNG
	NCIH1650_LUNG	NCIH1623_LUNG	DMS79_LUNG
	DV90_LUNG	T3M10_LUNG	CORL95_LUNG
	NCIH650_LUNG	NCIH1373_LUNG	NCIH1836_LUNG
	NCIH2342_LUNG	NCIH1648_LUNG	NCIH1436_LUNG
	NCIH1435_LUNG	NCIH1395_LUNG	CORL311_LUNG
	EPLC272H_LUNG	HCC2814_LUNG	NCIH82_LUNG
	HCC1588_LUNG	NCIH3255_LUNG	NCIH1105_LUNG
	CAL12T_LUNG	NCIH2444_LUNG	SHP77_LUNG
	CORL23_LUNG	NCIH2073_LUNG	NCIH524_LUNG
		HCC44_LUNG	NCIH2029_LUNG
		NCIH596_LUNG	NCIH1694_LUNG
		NCIH2172_LUNG	NCIH446_LUNG
		CALU1_LUNG	NCIH510_LUNG
		NCIH1781_LUNG	NCIH2227_LUNG
		NCIH1915_LUNG	NCIH2196_LUNG
		CHAGOK1_LUNG	DMS273_LUNG
		CALU3_LUNG	NCIH209_LUNG
		CALU6_LUNG	NCIH2171_LUNG
		NCIH2110_LUNG	NCIH69_LUNG
		NCIH1563_LUNG	NCIH1092_LUNG
		NCIH1838_LUNG	NCIH146_LUNG
		NCIH2228_LUNG
		NCIH292_LUNG
		NCIH358_LUNG
		LU99_LUNG
		LXF289_LUNG
		SW900_LUNG
		SQ1_LUNG
		LCLC103H_LUNG
		LU65_LUNG
		NCIH441_LUNG
		NCIH2122_LUNG
		HCC1171_LUNG
		CORL105_LUNG
		SKMES1_LUNG
		ABC1_LUNG
		NCIH1975_LUNG
		HCC827_LUNG
		PC14_LUNG
		HCC95_LUNG
		NCIH2347_LUNG
		NCIH460_LUNG
		NCIH1792_LUNG
		NCIH226_LUNG
		HCC78_LUNG
		IALM_LUNG
		NCIH3122_LUNG
		HCC2935_LUNG
		RERFLCAD1_LUNG
		NCIH2882_LUNG
		LCLC97TM1_LUNG
		HCC4006_LUNG
		NCIH2009_LUNG
		HCC364_LUNG
		HCC827GR5_LUNG
		HOP92_LUNG
		HCC2279_LUNG
		NCIH2887_LUNG
		RERFLCSQ1_LUNG
		LOUNH91_LUNG
		HCC2450_LUNG
		SKLU1_LUNG
		PC9_LUNG
		HLFA_FIBROBLAST
		HCC461_LUNG
		HOP62_LUNG
