# Supplementary material for: Molecular and Pathologic Characterization of YAP1-Expressing Small Cell Lung Cancer Cell Lines Leads to Reclassification as SMARCA4-Deficient Malignancies
Source: Clin Cancer Res. 2023 Dec 7;30(9):1846–58. doi: 10.1158/1078-0432.CCR-23-2360 (PMC11061608; doi:10.1158/1078-0432.CCR-23-2360)
Supplement: Supplementary Table S6 — List of cell lines from Figure 1D and their NE-score. [file ccr-23-2360_supplementary_table_s6_suppst6.xlsx]

## Sheet: S.Table 8
Supplementary Table S6: List of cell lines from Figure 1D and their NE-score
CCLE ID	RRID	cellosaurus ID	CCLE subtype	SMARCA4 loss	SMARCA4 loss details	NE Score
CORL311_LUNG	CVCL_2412	COR-L311	SCLC	yes	mutation	0.807136
DMS114_LUNG	CVCL_1174	DMS 114	SCLC	yes	mutation,low in RNA-seq,low in microarray,low in proteomics	0.136499
DMS53_LUNG	CVCL_1177	DMS 53	SCLC	yes	mutation	0.693571
NCIH1092_LUNG	CVCL_1454	NCI-H1092	SCLC	yes	mutation	0.925585
NCIH1339_LUNG	CVCL_A472	NCI-H1339	SCLC	yes	mutation,low in RNA-seq,low in microarray	-0.735619
NCIH1930_LUNG	CVCL_1507	NCI-H1930	SCLC	yes	mutation	0.899429
NCIH446_LUNG	CVCL_1562	NCI-H446	SCLC	yes	mutation	0.755532
NCIH841_LUNG	CVCL_1595	NCI-H841	SCLC	yes	mutation,low in RNA-seq,low in microarray	-0.339674
SBC5_LUNG	CVCL_1679	SBC-5	SCLC	yes	mutation,low in RNA-seq,low in microarray,low in proteomics	-0.238372
SW1271_LUNG	CVCL_1716	SW1271	SCLC	yes	mutation,low in proteomics	-0.800362
NCIH2286_LUNG	CVCL_1545	NCI-H2286	SCLC	yes	mutation	-0.674615
NCIH2066_LUNG	CVCL_1520	NCI-H2066	SCLC	yes	mutation,structural variation	0.685628
COLO668_LUNG	CVCL_1128	COLO 668	SCLC	no	no	0.844897
CORL24_LUNG	CVCL_2409	COR-L24	SCLC	no	no	0.850997
CORL279_LUNG	CVCL_1140	COR-L279	SCLC	no	no	0.860097
CORL303_LUNG	CVCL_2411	COR-L303	SCLC	no	no	N/A
CORL47_LUNG	CVCL_2415	COR-L47	SCLC	no	no	0.906459
CORL51_LUNG	CVCL_2416	COR-L51	SCLC	no	no	N/A
CORL88_LUNG	CVCL_1141	COR-L88	SCLC	no	no	0.853872
CORL95_LUNG	CVCL_2418	COR-L95	SCLC	no	no	0.815313
CPCN_LUNG	CVCL_1146	CPC-N	SCLC	no	no	N/A
DMS153_LUNG	CVCL_1175	DMS 153	SCLC	no	no	0.879899
DMS273_LUNG	CVCL_1176	DMS 273	SCLC	no	no	0.619026
DMS454_LUNG	CVCL_2438	DMS 454	SCLC	no	no	0.777012
DMS79_LUNG	CVCL_1178	DMS 79	SCLC	no	no	0.843996
HCC33_LUNG	CVCL_2058	HCC33	SCLC	no	no	0.90949
ISTSL1_LUNG	CVCL_1313	IST-SL1	SCLC	no	no	N/A
ISTSL2_LUNG	CVCL_1314	IST-SL2	SCLC	no	no	N/A
LB647SCLC_LUNG	CVCL_1368	LB647-SCLC	SCLC	no	no	N/A
LU134A_LUNG	CVCL_1387	Lu-134-A	SCLC	no	no	N/A
LU135_LUNG	CVCL_1389	Lu-135	SCLC	no	no	N/A
LU139_LUNG	CVCL_1390	Lu-139	SCLC	no	no	N/A
LU165_LUNG	CVCL_1391	Lu-165	SCLC	no	no	N/A
MS1_LUNG	CVCL_1429	MS-1 [Human lung carcinoma]	SCLC	no	no	N/A
NCIH1048_LUNG	CVCL_1453	NCI-H1048	SCLC	no	no	-0.138197
NCIH1105_LUNG	CVCL_1455	NCI-H1105	SCLC	no	no	0.896563
NCIH1184_LUNG	CVCL_1458	NCI-H1184	SCLC	no	no	0.879454
NCIH128_LUNG	CVCL_1460	NCI-H128	SCLC	no	no	N/A
NCIH1304_LUNG	CVCL_1462	NCI-H1304	SCLC	no	no	N/A
NCIH1341_LUNG	CVCL_1463	NCI-H1341	SCLC	no	no	0.229399
NCIH1417_LUNG	CVCL_1469	NCI-H1417	SCLC	no	no	N/A
NCIH1436_LUNG	CVCL_1471	NCI-H1436	SCLC	no	no	0.904192
NCIH146_LUNG	CVCL_1473	NCI-H146	SCLC	no	no	0.899277
NCIH1618_LUNG	CVCL_1480	NCI-H1618	SCLC	no	no	0.778198
NCIH1688_LUNG	CVCL_1487	NCI-H1688	SCLC	no	no	N/A
NCIH1694_LUNG	CVCL_1489	NCI-H1694	SCLC	no	no	0.892217
NCIH1836_LUNG	CVCL_1498	NCI-H1836	SCLC	no	no	0.9059
NCIH1876_LUNG	CVCL_1503	NCI-H1876	SCLC	no	no	0.726482
NCIH187_LUNG	CVCL_1501	NCI-H187	SCLC	no	no	N/A
NCIH1963_LUNG	CVCL_1510	NCI-H1963	SCLC	no	no	0.905123
NCIH196_LUNG	CVCL_1509	NCI-H196	SCLC	no	no	-0.743775
NCIH2029_LUNG	CVCL_1516	NCI-H2029	SCLC	no	no	0.85896
NCIH2081_LUNG	CVCL_1522	NCI-H2081	SCLC	no	no	0.91248
NCIH209_LUNG	CVCL_1525	NCI-H209	SCLC	no	no	0.90927
NCIH211_LUNG	CVCL_1529	NCI-H211	SCLC	no	no	-0.12263
NCIH2141_LUNG	CVCL_1534	NCI-H2141	SCLC	no	no	N/A
NCIH2171_LUNG	CVCL_1536	NCI-H2171	SCLC	no	no	0.913474
NCIH2196_LUNG	CVCL_1539	NCI-H2196	SCLC	no	no	0.746729
NCIH2227_LUNG	CVCL_1542	NCI-H2227	SCLC	no	no	0.882279
NCIH250_LUNG	CVCL_1554	NCI-H250	SCLC	no	no	N/A
NCIH345_LUNG	CVCL_1558	NCI-H345	SCLC	no	no	N/A
NCIH378_LUNG	CVCL_1560	NCI-H378	SCLC	no	no	N/A
NCIH510_LUNG	CVCL_1565	NCI-H510A	SCLC	no	no	0.902918
NCIH524_LUNG	CVCL_1568	NCI-H524	SCLC	no	no	0.898558
NCIH526_LUNG	CVCL_1569	NCI-H526	SCLC	no	no	0.730721
NCIH64_LUNG	CVCL_1573	NCI-H64	SCLC	no	no	N/A
NCIH69_LUNG	CVCL_1579	NCI-H69	SCLC	no	no	0.870451
NCIH740_LUNG	CVCL_1586	NCI-H740	SCLC	no	no	N/A
NCIH748_LUNG	CVCL_1588	NCI-H748	SCLC	no	no	N/A
NCIH82_LUNG	CVCL_1591	NCI-H82	SCLC	no	no	0.858179
NCIH847_LUNG	CVCL_1596	NCI-H847	SCLC	no	no	N/A
NCIH889_LUNG	CVCL_1598	NCI-H889	SCLC	no	no	0.779163
RERFLCFM_LUNG	CVCL_1653	RERF-LC-FM	SCLC	no	no	N/A
SBC1_LUNG	CVCL_1676	SBC-1	SCLC	no	no	N/A
SBC3_LUNG	CVCL_1678	SBC-3	SCLC	no	no	N/A
SCLC21H_LUNG	CVCL_0024	SCLC-21H	SCLC	no	no	0.897789
SCLC22H_LUNG	CVCL_2186	SCLC-22H	SCLC	no	no	0.9138
SHP77_LUNG	CVCL_1693	SHP-77	SCLC	no	no	0.852605
