# Supplementary material for: Molecular and Pathologic Characterization of YAP1-Expressing Small Cell Lung Cancer Cell Lines Leads to Reclassification as SMARCA4-Deficient Malignancies
Source: Clin Cancer Res. 2023 Dec 7;30(9):1846–58. doi: 10.1158/1078-0432.CCR-23-2360 (PMC11061608; doi:10.1158/1078-0432.CCR-23-2360)
Supplement: Supplementary Table S7 — 26 mutated genes unique to SCLC-Y cell lines. [file ccr-23-2360_supplementary_table_s7_suppst7.xlsx]

## Sheet: S.Table 6
Supplementary Table S7: 26 mutated genes unique to SCLC-Y cell lines
Gene	NCBI Entrez ID
EP400	57634
PRCP	5547
SMARCA4	6597
KRT20	54474
NAV3	89795
MUC19	283463
KCNT2	343450
CSMD1	64478
PEX5L	51555
MYH8	4626
LAMA1	284217
MUC17	140453
NPR1	4881
LYST	1130
RELN	5649
LRP2	4036
VPS13D	55187
KCNH8	131096
TCHH	7062
PKHD1L1	93035
PLXNC1	10154
CNTNAP4	85445
FSIP2	401024
ANKRD30B	374860
PCDH15	65217
SLC39A12	221074
