# Supplementary material for: Molecular and Pathologic Characterization of YAP1-Expressing Small Cell Lung Cancer Cell Lines Leads to Reclassification as SMARCA4-Deficient Malignancies
Source: Clin Cancer Res. 2023 Dec 7;30(9):1846–58. doi: 10.1158/1078-0432.CCR-23-2360 (PMC11061608; doi:10.1158/1078-0432.CCR-23-2360)
Supplement: Supplementary Table S8 — Other mutations and copy number alterations associated with SCLC-Y. [file ccr-23-2360_supplementary_table_s8_suppst8.xlsx]

## Sheet: S.Table  7
Supplementary Table S8: Other mutations and copy number alterations associated with SCLC-Y
Cell Line	Mutations							Copy Number Alterations
	TP53	RB1	SMARCA4	SMARCA2	KRAS	KEAP1	STK11	TP53	RB1	SMARCA4	SMARCA2	KRAS	KEAP1	STK11
DMS114	Truncating mutation (putative driver)	Not detected	Truncating mutation (putative driver)	Not detected	Not detected	Not detected	Not detected	Not detected	Not detected	Not detected	Not detected	Not detected	Not detected	Not detected
NCIH157DM	Nonsense mutation and frame shift insertion	Not detected	Frame shift deletion	Not detected	Missense Mutation	Missense Mutation	Not detected	Not detected	Not detected	Not detected	Not detected	Amplification	Not detected	Not detected
NCIH1341	Not detected	Not detected	Not detected	Not detected	Not detected	Not detected	Not detected	Not detected	Not detected	Not detected	Not detected	Not detected	Not detected	Not detected
NCIH196	Missense Mutation (putative driver)	Truncating mutation (putative driver)	Not detected	Not detected	Not detected	Not detected	Not detected	Not detected	Not detected	Not detected	Not detected	Deep Deletion	Not detected	Not detected
NCIH2286	Truncating mutation (putative driver)	Not detected	Missense Mutation (putative driver)	Not detected	Not detected	Not detected	Missense Mutation (putative driver)	Homodeletion	Not detected	Not detected	Not detected	Not detected	Not detected	Not detected
NCIH841	Missense Mutation (putative driver)	Not detected	Truncating mutation (putative driver)	Not detected	Not detected	Not detected	Not detected	Amplification	Not detected	Not detected	Not detected	Not detected	Not detected	Not detected
SBC5	Missense Mutation (putative driver)	Not detected	Truncating mutation (putative driver)	Missense Mutation (putative driver)	Not detected	Not detected	Not detected	Not detected	Not detected	Not detected	Not detected	Not detected	Not detected	Not detected
SW1271	Missense Mutation (putative driver)	Not detected	Missense Mutation (putative passenger)	Not detected	Not detected	Not detected	Not detected	Not detected	Not detected	Not detected	Deep Deletion	Not detected	Not detected	Not detected
Note:
1. All mutational profiles acquired from CCLE, except for NCIH157DM. For NCIH157DM, sequencing information acquired from DepMap (ACH-000921).
