# Supplementary material for: Molecular and Pathologic Characterization of YAP1-Expressing Small Cell Lung Cancer Cell Lines Leads to Reclassification as SMARCA4-Deficient Malignancies
Source: Clin Cancer Res. 2023 Dec 7;30(9):1846–58. doi: 10.1158/1078-0432.CCR-23-2360 (PMC11061608; doi:10.1158/1078-0432.CCR-23-2360)
Supplement: Supplementary Table S9 — SMARCA4-UT cell lines and patient samples based on unsupervised hierarchical clustering using YAP1 signature genes. [file ccr-23-2360_supplementary_table_s9_suppst9.xlsx]

## Sheet: S. Table 9
Supplementary Table S9: SMARCA4-UT cell lines and patient samples based on unsupervised hierarchical clustering using YAP1 signature genes
SMARCA4-UT cluster
H196
H1755
SBC5
H661
SCCOHT1
H841
BIN67
H1581
H2077
DMS114
SA4DTS8
H522
SA4DTS18
SA4DTS5
SA4DTS6
SA4DTS17
SCCOHT1
SA4DTS1
SA4DTS11
SA4DTS19
SCCOHT2
SA4DTS4
SA4DTS9
SA4DTS2
SA4DTS3
SA4DTS7
UST2
UST5
UST3
SCCOHT3
UST1
